# Supplementary material for: Delineating the Molecular and Phenotypic Spectrum of the CNGA3-Related Cone Photoreceptor Disorder in Pakistani Families
Source: Genes (Basel). 2022 Mar 29;13(4):617. doi: 10.3390/genes13040617 (PMC9031457; doi:10.3390/genes13040617)
Supplement: Supplementary file 1 [file genes-13-00617-s001.zip]

Archive with 1 entries (1 files):
- genes-1600345-supplementary.pdf
